# Supplementary material for: Face and Word Recognition Can Be Selectively Affected by Brain Injury or Developmental Disorders
Source: Front Psychol. 2017 Sep 6;8:1547. doi: 10.3389/fpsyg.2017.01547 (PMC5592207; doi:10.3389/fpsyg.2017.01547)
Supplement: Supplementary file 1 [file Table_1.xlsx]

## Sheet: Sheet1
Supplementary table 1. Details about studies included in the review (listed alphabetically)
Paper	Participants selection	Participants	Reading tests	Face processing tests	Level of processing tested (completed by all study participants)		Core findings	Findings of association or dissociation
					Reading	Faces
Barton et al. (2010)	Syndrome	- 2 acquired prosopagnosia (stroke right lateral fusiform) - 1 left-handed acquired prosopagnosia (herpes encephalitis, right mOT damage, not lateral fusiform gyrus) - 1 acquired alexia (stroke left fusiform)	- WRMT-words (Acc.): R - Word-sorting task: according to content and according to style (Acc., RT): P	- BTFR (Acc.): P - CFMT (Acc.)(Duchaine & Nakayama, 2006)(Duchaine & Nakayama, 2006)(Duchaine & Nakayama, 2006): R - Famous Face Recognition: I - WRMT-faces (Acc.): R	Perception Recognition	Perception Recognition Identification	Word-sorting task: - 2 prosopagnosia patients (FFA not spared): sorting style: abnormal (Acc. and/or RTs); sorting content: no deficit (Acc. and RTs) - Alexic patient: sorting content: abnormal (Acc. and RTs); sorting computer style: no deficit (Acc. and RT); sorting handwriting style: no deficit Acc., slightly elevated RT. - 1 prosopagnosia patient (right FFA spared): no deficit.	Dissociation (impaired face processing / preserved processing word content)
Behrmann & Plaut (2014)	Syndrome	- 4 acquired alexia (stroke left vOT) - 3 acquired prosopagnosia (stroke right vOT)	- Diagnosis criteria for alexia patients not described - Reading 3, 5, 7 letter words (Acc., RT, WLE): I - Lexical decision (Acc., RT, WLE): R	- BTFR: P - Famous face recognition: I - Simultaneous face discrimination task: P - Simultaneous matching of rotated and inverted faces: R	Recognition Identification	Perception Recognition	Prosopagnosics: - Severe face recognition deficits - Mild elevated RTs and WLEs on word reading and lexical decision tasks Alexics: - Severe reading deficits - Mild deficits on simultaneous face discrimination and simultaneous matching task	Association (impaired face processing / impaired word processing)
Bukach et al. (2006)	Syndrome	- 1 acquired prosopagnosia (traumatic lesion: right inferior anterior temporal & amygdala, spared fusiform gyrus)	- Nelson and Denny Reading Test (Brown, Fishco, & Hanna, 1993): I	- BTFR (original): P - BTFR (time cut-off version): P - WRMT (Acc.): R - Familiarity judgment (Acc.): R - Famous face recognition: I	Identification	Perception Recognition Identification	Face processing: - BTFR (original): Normal accuracy, abnormal RT - BTFR (time cut-off), WRMT, familiarity judgment, and famous face recognition: abnormal Reading: - 364 words/minute: very fast (99th percentile for 18.9 years of schooling)	Dissociation (impaired face processing / preserved word processing)
Gaillard et al. (2006)	Lesion	- 1 patient pre and post-surgery (lesion: word-responsive area in left inferior vOT)	- WRMT-words: 25 items (Acc.): R - Reading 3-8 letter words (Acc., RT, WLE): I - Reading 4, 6, and 8 letter words: randomly presented in left or right hemifield (Acc): I - Lexical decision task (Acc., RT, WLE): R	- WRMT-faces: 25 items (Acc.): R	Recognition Identification	Recognition	Pre-surgery: - Reading task: no deficit (Acc., RTs or WLEs), WRMT-faces: no deficit (Acc.) - Hemifield task: 10% errors. Post-surgery: - WRMT-faces: 0 errors - Word-reading and lexical decision: abnormal (RTs, Acc. and WLE on RT) - Hemifield task 58% errors and large WLE on Acc - fMRI: word-specific activations disappeared post-surgery, no changes in face-specific activations	Dissociation (impaired word processing / preserved face processing)
Gerlach et al. (2014)	Lesion	- 31 patients PCA stroke (17 left, 14 right)	- Reading of 10 words test (Acc.): I	- Famous face recognition and naming (Acc.): I - “Rivermead face recognition test” (Wilson, Cockburn, & Baddeley, 1985): R	Identification	Recognition Identification	- Abnormal face recognition in many patients with right lesions and also patients with left lesions - Abnormal reading in many patients with left lesions and in patients with right lesions	Association (impaired face processing in many left hemisphere patients, impaired reading in many right hemisphere patients)
Hills et al. (2015)	Syndrome	- 11 acquired prosopagnosia (6 RH lesions, 5 bilateral lesions)	- WRMT-words (Acc.): R - Reading 3-9 letter words (Acc., RT, WLE): I - Word-sorting task (content and style): P	- Subjective complaints of impaired recognition in daily life - Famous face test (Acc.): I - CFMT (Acc.): R - WRMT-faces (Acc.): R	Perception Recognition Identification	Recognition Identification	Reading test: - Right lesion prosopagnosics: not abnormal (RT, Acc. or WLE) Word-sorting task: - Content: no deficit - Handwriting or font style: abnormal performance for most patients (RT)	Dissociation (impaired face processing / preserved processing word content)
Martinaud et al. (2012)	Lesion	- 31 PCA stroke (15 left, 13 right, 3 bilateral)	- Array test: Detection of words (Martinaud et al., 2012): P - Reading 3-9 letter words (Acc., RTs): I	- Array test: Detection of faces (Garrido, Duchaine, & Nakayama, 2008): P - CFMT: R - Faces Old vs New (B. C. Duchaine, Wendt, New, & Kulomäki, 2003): R	Perception Identification	Perception Recognition	- Word processing deficits seen in left lesions patients only - Face processing deficits seen in patients with right lesions, bilateral lesions and 1 patient with left lesion - 6 patients with selective deficit for one category. 1 with word-specific deficit and 1 with face-specific deficit: neither considered specific when using RSTD statistical criteria (Crawford & Garthwaite, 2005).	Non-significant dissociation (impaired face processing /preserved word processing; impaired word processing / preserved face processing)
Riddoch et al. (2008)	Syndrome	- 1 acquired prosopagnosia (stroke in AVM in right occipito-temporal regions)	- WRMT-words (Acc.): R	- WRMT-faces (Acc.): R - Naming 30 famous faces (Acc.): I - Face familiarity test (Acc.): R - Delayed unfamiliar face matching task with change of view (Acc.): R	Recognition	Recognition Identification	- RMT-words: normal - RMT-faces: abnormal - Famous face naming: abnormal - Face familiarity test: abnormal - Delayed face matching task- identical faces: normal - Delayed face matching task- across rotations: abnormal	Dissociation (impaired face processing / preserved word processing)
Roberts et al. (2015)	Lesion and/or syndrome	- 19 patients (lesion left vOT and/or high WLE)	- Naming 3-6 letter (Acc., RT, WLE): I	- Naming famous faces (Acc., RT): I - Name-to- famous face matching (Acc., RT): I - Simultaneous face discrimination task (Acc., RT): P	Identification	Perception Identification	Patients as a group: - Naming famous faces: abnormal (RT and Acc.) - Famous face-to-name matching: abnormal (RT, not Acc.) Patients on an individual level: - 9/19 patients abnormal naming famous faces and abnormal famous face-to-name matching - Longer RTs on simultaneous face discrimination task associated with larger WLE	Association (impaired word processing / impaired face processing)
Rubino et al. (2016)	Syndrome	- 10 developmental prosopagnosia adults	- WRMT-words: R - Reading 3-9 letter words (Acc., RT, WLE): I - Word-sorting task (content and style): P	- Reported life-long face recognition deficits (semi-structured interview) - CFMT (Acc.): R - WRMT-faces (Acc.): R - Twenty-Item Prosopagnosia Index (Shah A,; Sowden, S.; Bird, G.; Cook, R. et al., 2015)	Perception Recognition Identification	Recognition	Word reading test: - Prosopagnosia group vs controls: no difference (Acc., RTs and WLE) - Prosopagnosics individually compared to controls: no elevated WLE Card sorting test: - Prosopagnosia group vs controls: no difference for sorting according to content or according to style (Acc., RTs) - Prosopagnosics individually compared to controls: 1 subject abnormal for sorting word content (RT); 9 / 10…	Dissociation (impaired face processing / preserved word processing).
Sigurdardottir et al. (2015)	Syndrome	- 20 developmental dyslexia adults	- Adult Reading History Questionnaire (Lefly & Pennington, 2000) - IS-FORM reading test (Sigurdardottir et al., 2015): I	- CFMT: R - Vanderbilt Holistic Face Processing Test (Acc.)(VHFPT) (Richler, Floyd, & Gauthier, 2014): P	Identification	Perception Recognition	- CFMT upright: abnormal (Acc.) - CFMT inverted: no deficit - VHFPT: abnormal (Acc.)	Association (impaired word processing / impaired face processing)
Smith-Spark & Moore (2009)	Syndrome	- 18 developmental dyslexia adults	- The Dyslexia Adult Screening Test non-word reading measure (Fawcett & Nicolson, 1998) - I	- Famous face test: Naming 50 famous faces (25 early, 25 late acquisition) (RTs, Acc.): I	Identification (non-words)	Identification	- Face naming task: no deficit (RT and Acc.) but smaller AoA effects compared to controls.	Dissociation (impaired word processing / preserved face processing)
Starrfelt et al. (2015)	Syndrome	- 10 developmental prosopagnosia adults	- Reading 5-7 letter words (Acc., RT, WLE): I - Reading 3 letter words and Reading single letters: I - Identifying 3-letter words or letters presented 10-100ms.: I - Text reading test – 637 words long (seconds): I	- Face recognition part of the Faces and Emotion Questionnaire (Freeman, P., Palermo, R., & Brock, 2015) - CFMT: R - CFPT: P	Identification	Perception Recognition	- Word reading (RT), WLE, word superiority effect, and paragraph reading speed: normal	Dissociation (impaired face processing / preserved word processing)
Susilo et al. (2015)	Syndrome	- 4 acquired prosopagnosia (right stroke or surgical lesions) - 1 acquired prosopagnosia (bilateral stroke)	2 Lexical decision tasks: R - frequency x AoA - word length 5 Word reading tasks: I - frequency x AoA - word length - average confusability - summed confusability - N confusability	- CFMT(Acc.): R - Famous face test (Acc.) (B. Duchaine & Nakayama, 2005): I - Old–New Face Recognition Test (Acc.) (B. C. Duchaine, Yovel, Butterworth, & Nakayama, 2006): R	Recognition Identification	Recognition Identification	Four prosopagnosia patients: no deficit (Acc. and RT) on all seven tasks when compared individually to controls.	Dissociation (impaired face processing / preserved word processing)
Turkeltaub et al. (2014)	Lesion	- 1 acquired alexia (stroke: left inferior vOT, including VWFA)	- Reading 3-6 letter words (Acc., RT, WLE): I	- Philadelphia Face Perception Battery: Face similarity subtest (Acc.): P	Identification	Perception	- Face similarity subtest: no deficit (Acc.) - Reading words: abnormal (RTs and WLE)	Dissociation (impaired word processing / preserved face processing)
Test abbreviations: CFMT: Cambridge Face Memory Test (Brad Duchaine & Nakayama, 2006); WRMT: Warrington Recognition Memory Test (Warrington, 1984); BTFR: Benton Test of Face Recognition (Benton et al., 1983); CFPT: Cambridge Face Perception Test (Duchaine, Germine, & Nakayama, 2007).
Level of processing abreviations: P: perception test; R: recognition test; I: identification test
Other abbreviations: PCA: Posterior Cerebral Artery; VWFA: Visual Word Form Area; FFA: Fusiform Face Area; vOT: ventral occipito-temporal; mOT: medial occipito-temporal; WLE: word-length effect; AoA: age of acquisition
Underlined: when a study has included tasks that are well matched accross categories (simlar level of processing and similar experimental set-up).
